# Supplementary material for: Causal roles of skin microbiota in skin cancers suggested by genetic study
Source: Front Microbiol. 2024 Aug 5;15:1426807. doi: 10.3389/fmicb.2024.1426807 (PMC11330880; doi:10.3389/fmicb.2024.1426807)
Supplement: Supplementary file 1 [file Table_1.XLSX]

## Sheet: Table S1
Table S1. Forward MR results of the causal effects between skin microbiota and skin cancers with five MR methods
Exposure	Outcome	Skin site	Skin microenvironment	Method	No. of SNP	Beta	Se	OR	95% CI	P value
ASV022[S. salivarius]	Malignant melanoma	A. fossa (K)	Moist skin	Inverse variance weighted	8	-0.0500739	0.0239149	0.95	0.91-1.00	0.036
ASV022[S. salivarius]	Malignant melanoma	A. fossa (K)	Moist skin	MR Egger	8	-0.00291401	0.169769	1	0.71-1.39	0.99
ASV022[S. salivarius]	Malignant melanoma	A. fossa (K)	Moist skin	Simple mode	8	-0.00160667	0.0399753	1	0.92-1.08	0.97
ASV022[S. salivarius]	Malignant melanoma	A. fossa (K)	Moist skin	Weighted median	8	-0.00817756	0.026648	0.99	0.94-1.05	0.76
ASV022[S. salivarius]	Malignant melanoma	A. fossa (K)	Moist skin	Weighted mode	8	-0.000583357	0.0393034	1	0.93-1.08	0.99
ASV035[Staphylococcus (unc.)]	Malignant melanoma	D. Forearm (P)	Dry skin	Inverse variance weighted	3	0.0682768	0.0342179	1.07	1.00-1.14	0.046
ASV035[Staphylococcus (unc.)]	Malignant melanoma	D. Forearm (P)	Dry skin	MR Egger	3	0.687506	0.763311	1.99	0.45-8.88	0.53
ASV035[Staphylococcus (unc.)]	Malignant melanoma	D. Forearm (P)	Dry skin	Simple mode	3	0.0891357	0.0502842	1.09	0.99-1.21	0.22
ASV035[Staphylococcus (unc.)]	Malignant melanoma	D. Forearm (P)	Dry skin	Weighted median	3	0.0775375	0.0424727	1.08	0.99-1.17	0.07
ASV035[Staphylococcus (unc.)]	Malignant melanoma	D. Forearm (P)	Dry skin	Weighted mode	3	0.0903311	0.0511181	1.09	0.99-1.21	0.22
ASV042[Acinetobacter (unc.)]	Malignant melanoma	A. fossa (K)	Moist skin	Inverse variance weighted	5	0.0529318	0.025481	1.05	1.00-1.11	0.038
ASV042[Acinetobacter (unc.)]	Malignant melanoma	A. fossa (K)	Moist skin	MR Egger	5	0.0307191	0.0977948	1.03	0.85-1.25	0.77
ASV042[Acinetobacter (unc.)]	Malignant melanoma	A. fossa (K)	Moist skin	Simple mode	5	0.0492176	0.0344771	1.05	0.98-1.12	0.23
ASV042[Acinetobacter (unc.)]	Malignant melanoma	A. fossa (K)	Moist skin	Weighted median	5	0.0471549	0.0255863	1.05	1.00-1.10	0.07
ASV042[Acinetobacter (unc.)]	Malignant melanoma	A. fossa (K)	Moist skin	Weighted mode	5	0.0373562	0.0328548	1.04	0.97-1.11	0.32
ASV054[Enhydrobacter (unc.)]	Malignant melanoma	A. fossa (K)	Moist skin	Inverse variance weighted	8	0.03427	0.0157623	1.03	1.00-1.07	0.03
ASV054[Enhydrobacter (unc.)]	Malignant melanoma	A. fossa (K)	Moist skin	MR Egger	8	0.135846	0.0547312	1.15	1.03-1.28	0.048
ASV054[Enhydrobacter (unc.)]	Malignant melanoma	A. fossa (K)	Moist skin	Simple mode	8	-0.00454368	0.0364915	1	0.93-1.07	0.9
ASV054[Enhydrobacter (unc.)]	Malignant melanoma	A. fossa (K)	Moist skin	Weighted median	8	0.049949	0.0212478	1.05	1.01-1.10	0.019
ASV054[Enhydrobacter (unc.)]	Malignant melanoma	A. fossa (K)	Moist skin	Weighted mode	8	0.0523807	0.0300041	1.05	0.99-1.12	0.12
ASV070[Veillonella (unc.)]	Malignant melanoma	A. fossa (K)	Moist skin	Inverse variance weighted	5	0.0458423	0.0188699	1.05	1.01-1.09	0.015
ASV070[Veillonella (unc.)]	Malignant melanoma	A. fossa (K)	Moist skin	MR Egger	5	0.00781834	0.0292877	1.01	0.95-1.07	0.79
ASV070[Veillonella (unc.)]	Malignant melanoma	A. fossa (K)	Moist skin	Simple mode	5	0.0347079	0.0304293	1.04	0.98-1.10	0.32
ASV070[Veillonella (unc.)]	Malignant melanoma	A. fossa (K)	Moist skin	Weighted median	5	0.0381706	0.0241432	1.04	0.99-1.09	0.11
ASV070[Veillonella (unc.)]	Malignant melanoma	A. fossa (K)	Moist skin	Weighted mode	5	0.0323462	0.0297554	1.03	0.97-1.09	0.34
ASV092[C. kroppenstedtii]	Malignant melanoma	D. Forearm (P)	Dry skin	Inverse variance weighted	7	-0.0382697	0.0186066	0.96	0.93-1.00	0.04
ASV092[C. kroppenstedtii]	Malignant melanoma	D. Forearm (P)	Dry skin	MR Egger	7	-0.0314836	0.0569243	0.97	0.87-1.08	0.61
ASV092[C. kroppenstedtii]	Malignant melanoma	D. Forearm (P)	Dry skin	Simple mode	7	-0.042815	0.0357743	0.96	0.89-1.03	0.28
ASV092[C. kroppenstedtii]	Malignant melanoma	D. Forearm (P)	Dry skin	Weighted median	7	-0.0343855	0.0244879	0.97	0.92-1.01	0.16
ASV092[C. kroppenstedtii]	Malignant melanoma	D. Forearm (P)	Dry skin	Weighted mode	7	-0.0392801	0.0350984	0.96	0.90-1.03	0.31
Genus Anaerococcus	Malignant melanoma	D. Forearm (P)	Dry skin	Inverse variance weighted	14	-0.0349747	0.0156048	0.97	0.94-1.00	0.025
Genus Anaerococcus	Malignant melanoma	D. Forearm (P)	Dry skin	MR Egger	14	-0.132502	0.0624732	0.88	0.77-0.99	0.06
Genus Anaerococcus	Malignant melanoma	D. Forearm (P)	Dry skin	Simple mode	14	-0.0441274	0.0353033	0.96	0.89-1.03	0.23
Genus Anaerococcus	Malignant melanoma	D. Forearm (P)	Dry skin	Weighted median	14	-0.0408385	0.0205845	0.96	0.92-1.00	0.047
Genus Anaerococcus	Malignant melanoma	D. Forearm (P)	Dry skin	Weighted mode	14	-0.0441274	0.0331031	0.96	0.90-1.02	0.21
Genus Anaerococcus	Malignant melanoma	V. Forearm (P)	Dry skin	Inverse variance weighted	5	-0.0594116	0.0246248	0.94	0.90-0.99	0.016
Genus Anaerococcus	Malignant melanoma	V. Forearm (P)	Dry skin	MR Egger	5	-0.0464239	0.253718	0.95	0.58-1.57	0.87
Genus Anaerococcus	Malignant melanoma	V. Forearm (P)	Dry skin	Simple mode	5	-0.0815522	0.0416606	0.92	0.85-1.00	0.12
Genus Anaerococcus	Malignant melanoma	V. Forearm (P)	Dry skin	Weighted median	5	-0.0693806	0.0330617	0.93	0.87-1.00	0.036
Genus Anaerococcus	Malignant melanoma	V. Forearm (P)	Dry skin	Weighted mode	5	-0.0781688	0.0420993	0.92	0.85-1.00	0.14
Genus Staphylococcus	Malignant melanoma	A. fossa (P)	Moist skin	Inverse variance weighted	6	0.0799607	0.0283012	1.08	1.02-1.15	0.0047
Genus Staphylococcus	Malignant melanoma	A. fossa (P)	Moist skin	MR Egger	6	0.17348	0.125642	1.19	0.93-1.52	0.24
Genus Staphylococcus	Malignant melanoma	A. fossa (P)	Moist skin	Simple mode	6	0.0675449	0.0510384	1.07	0.97-1.18	0.24
Genus Staphylococcus	Malignant melanoma	A. fossa (P)	Moist skin	Weighted median	6	0.0689211	0.036671	1.07	1.00-1.15	0.06
Genus Staphylococcus	Malignant melanoma	A. fossa (P)	Moist skin	Weighted mode	6	0.0675449	0.0459079	1.07	0.98-1.17	0.2
Genus Staphylococcus	Malignant melanoma	V. Forearm (P)	Dry skin	Inverse variance weighted	5	0.0607897	0.0277411	1.06	1.01-1.12	0.028
Genus Staphylococcus	Malignant melanoma	V. Forearm (P)	Dry skin	MR Egger	5	0.659025	0.336833	1.93	1.00-3.74	0.15
Genus Staphylococcus	Malignant melanoma	V. Forearm (P)	Dry skin	Simple mode	5	0.0554053	0.0547388	1.06	0.95-1.18	0.37
Genus Staphylococcus	Malignant melanoma	V. Forearm (P)	Dry skin	Weighted median	5	0.053676	0.0372885	1.06	0.98-1.14	0.15
Genus Staphylococcus	Malignant melanoma	V. Forearm (P)	Dry skin	Weighted mode	5	0.0596849	0.0490256	1.06	0.96-1.17	0.29
Order Clostridiales	Malignant melanoma	A. fossa (K)	Moist skin	Inverse variance weighted	6	0.0492283	0.0237898	1.05	1.00-1.10	0.039
Order Clostridiales	Malignant melanoma	A. fossa (K)	Moist skin	MR Egger	6	0.175696	0.103947	1.19	0.97-1.46	0.17
Order Clostridiales	Malignant melanoma	A. fossa (K)	Moist skin	Simple mode	6	0.0244544	0.0442157	1.02	0.94-1.12	0.6
Order Clostridiales	Malignant melanoma	A. fossa (K)	Moist skin	Weighted median	6	0.0308742	0.0294392	1.03	0.97-1.09	0.29
Order Clostridiales	Malignant melanoma	A. fossa (K)	Moist skin	Weighted mode	6	0.0214318	0.0428023	1.02	0.94-1.11	0.64
Class Bacilli	Malignant melanoma	A. fossa (P)	Moist skin	Inverse variance weighted	10	0.0583523	0.0216349	1.06	1.02-1.11	0.00217
Class Bacilli	Malignant melanoma	A. fossa (P)	Moist skin	MR Egger	10	0.058392	0.0853782	1.06	0.90-1.25	0.51
Class Bacilli	Malignant melanoma	A. fossa (P)	Moist skin	Simple mode	10	0.063602	0.044378	1.07	0.98-1.16	0.19
Class Bacilli	Malignant melanoma	A. fossa (P)	Moist skin	Weighted median	10	0.0595075	0.0290236	1.06	1.00-1.12	0.04
Class Bacilli	Malignant melanoma	A. fossa (P)	Moist skin	Weighted mode	10	0.0623797	0.0448151	1.06	0.97-1.16	0.2
Class Betaproteobacteria	Malignant melanoma	Forehead (P)	Sebaceous skin	Inverse variance weighted	5	0.111816	0.0303253	1.12	1.05-1.19	0.00023
Class Betaproteobacteria	Malignant melanoma	Forehead (P)	Sebaceous skin	MR Egger	5	0.198132	0.118722	1.22	0.97-1.54	0.19
Class Betaproteobacteria	Malignant melanoma	Forehead (P)	Sebaceous skin	Simple mode	5	0.0955566	0.0487602	1.1	1.00-1.21	0.12
Class Betaproteobacteria	Malignant melanoma	Forehead (P)	Sebaceous skin	Weighted median	5	0.100154	0.0417967	1.11	1.02-1.20	0.017
Class Betaproteobacteria	Malignant melanoma	Forehead (P)	Sebaceous skin	Weighted mode	5	0.0936437	0.0459231	1.1	1.00-1.20	0.11
Phylum Firmicutes	Malignant melanoma	D. Forearm (P)	Dry skin	Inverse variance weighted	6	0.0655749	0.0279633	1.07	1.01-1.13	0.019
Phylum Firmicutes	Malignant melanoma	D. Forearm (P)	Dry skin	MR Egger	6	0.0942483	0.129914	1.1	0.85-1.42	0.51
Phylum Firmicutes	Malignant melanoma	D. Forearm (P)	Dry skin	Simple mode	6	0.125406	0.0590753	1.13	1.01-1.27	0.09
Phylum Firmicutes	Malignant melanoma	D. Forearm (P)	Dry skin	Weighted median	6	0.0467608	0.0367295	1.05	0.98-1.13	0.2
Phylum Firmicutes	Malignant melanoma	D. Forearm (P)	Dry skin	Weighted mode	6	0.0157982	0.0524429	1.02	0.92-1.13	0.78
Phylum Proteobacteria	Malignant melanoma	A. fossa (K)	Moist skin	Inverse variance weighted	5	0.0674872	0.0280271	1.07	1.01-1.13	0.016
Phylum Proteobacteria	Malignant melanoma	A. fossa (K)	Moist skin	MR Egger	5	0.0987773	0.0865246	1.1	0.93-1.31	0.34
Phylum Proteobacteria	Malignant melanoma	A. fossa (K)	Moist skin	Simple mode	5	0.0815026	0.0460413	1.08	0.99-1.19	0.15
Phylum Proteobacteria	Malignant melanoma	A. fossa (K)	Moist skin	Weighted median	5	0.0749669	0.0361065	1.08	1.00-1.16	0.038
Phylum Proteobacteria	Malignant melanoma	A. fossa (K)	Moist skin	Weighted mode	5	0.0815026	0.0464225	1.08	0.99-1.19	0.15
ASV003[Staphylococcus (unc.)]	Squamous cell carcinoma	A. fossa (K)	Moist skin	Inverse variance weighted	8	0.0562992	0.0223731	1.06	1.01-1.11	0.012
ASV003[Staphylococcus (unc.)]	Squamous cell carcinoma	A. fossa (K)	Moist skin	MR Egger	8	0.0681976	0.0979397	1.07	0.88-1.30	0.51
ASV003[Staphylococcus (unc.)]	Squamous cell carcinoma	A. fossa (K)	Moist skin	Simple mode	8	0.0538865	0.0452314	1.06	0.97-1.15	0.27
ASV003[Staphylococcus (unc.)]	Squamous cell carcinoma	A. fossa (K)	Moist skin	Weighted median	8	0.0558681	0.0280761	1.06	1.00-1.12	0.047
ASV003[Staphylococcus (unc.)]	Squamous cell carcinoma	A. fossa (K)	Moist skin	Weighted mode	8	0.054421	0.0454717	1.06	0.97-1.15	0.27
ASV009[D. nitroreducens]	Squamous cell carcinoma	A. fossa (K)	Moist skin	Inverse variance weighted	7	0.0588791	0.0202841	1.06	1.02-1.10	0.0037
ASV009[D. nitroreducens]	Squamous cell carcinoma	A. fossa (K)	Moist skin	MR Egger	7	-0.00405738	0.0918877	1	0.83-1.19	0.97
ASV009[D. nitroreducens]	Squamous cell carcinoma	A. fossa (K)	Moist skin	Simple mode	7	0.0302402	0.0385781	1.03	0.96-1.11	0.46
ASV009[D. nitroreducens]	Squamous cell carcinoma	A. fossa (K)	Moist skin	Weighted median	7	0.0379381	0.0260342	1.04	0.99-1.09	0.15
ASV009[D. nitroreducens]	Squamous cell carcinoma	A. fossa (K)	Moist skin	Weighted mode	7	0.031734	0.0375594	1.03	0.96-1.11	0.43
ASV015[Corynebacterium (unc.)]	Squamous cell carcinoma	R. fold (K)	Sebaceous skin	Inverse variance weighted	11	0.0486147	0.0202931	1.05	1.01-1.09	0.017
ASV015[Corynebacterium (unc.)]	Squamous cell carcinoma	R. fold (K)	Sebaceous skin	MR Egger	11	0.114178	0.17201	1.12	0.80-1.57	0.58
ASV015[Corynebacterium (unc.)]	Squamous cell carcinoma	R. fold (K)	Sebaceous skin	Simple mode	11	0.0473789	0.0410056	1.05	0.97-1.14	0.27
ASV015[Corynebacterium (unc.)]	Squamous cell carcinoma	R. fold (K)	Sebaceous skin	Weighted median	11	0.0402666	0.0269792	1.04	0.99-1.10	0.14
ASV015[Corynebacterium (unc.)]	Squamous cell carcinoma	R. fold (K)	Sebaceous skin	Weighted mode	11	0.0386363	0.0366671	1.04	0.97-1.12	0.32
ASV019[M. luteus]	Squamous cell carcinoma	V. Forearm (P)	Dry skin	Inverse variance weighted	5	-0.0533612	0.0204596	0.95	0.91-0.99	0.0091
ASV019[M. luteus]	Squamous cell carcinoma	V. Forearm (P)	Dry skin	MR Egger	5	-0.160576	0.147521	0.85	0.64-1.14	0.36
ASV019[M. luteus]	Squamous cell carcinoma	V. Forearm (P)	Dry skin	Simple mode	5	-0.0802987	0.0392904	0.92	0.85-1.00	0.11
ASV019[M. luteus]	Squamous cell carcinoma	V. Forearm (P)	Dry skin	Weighted median	5	-0.0681846	0.028179	0.93	0.88-0.99	0.016
ASV019[M. luteus]	Squamous cell carcinoma	V. Forearm (P)	Dry skin	Weighted mode	5	-0.0819583	0.0419433	0.92	0.85-1.00	0.12
ASV022[S. salivarius]	Squamous cell carcinoma	A. fossa (P)	Moist skin	Inverse variance weighted	10	-0.0482078	0.0160695	0.95	-0.92	0.0027
ASV022[S. salivarius]	Squamous cell carcinoma	A. fossa (P)	Moist skin	MR Egger	10	-0.0990439	0.0682169	0.91	-0.79	0.18
ASV022[S. salivarius]	Squamous cell carcinoma	A. fossa (P)	Moist skin	Simple mode	10	-0.0453313	0.035477	0.96	-0.89	0.23
ASV022[S. salivarius]	Squamous cell carcinoma	A. fossa (P)	Moist skin	Weighted median	10	-0.049252	0.0223792	0.95	-0.91	0.028
ASV022[S. salivarius]	Squamous cell carcinoma	A. fossa (P)	Moist skin	Weighted mode	10	-0.0483453	0.0364754	0.95	-0.89	0.22
ASV023[C. kroppenstedtii]	Squamous cell carcinoma	V. Forearm (P)	Dry skin	Inverse variance weighted	11	0.0288303	0.0128053	1.03	1.00-1.06	0.024
ASV023[C. kroppenstedtii]	Squamous cell carcinoma	V. Forearm (P)	Dry skin	MR Egger	11	0.00349708	0.0560753	1	0.90-1.12	0.95
ASV023[C. kroppenstedtii]	Squamous cell carcinoma	V. Forearm (P)	Dry skin	Simple mode	11	0.0112971	0.0280911	1.01	0.96-1.07	0.7
ASV023[C. kroppenstedtii]	Squamous cell carcinoma	V. Forearm (P)	Dry skin	Weighted median	11	0.0189531	0.0174109	1.02	0.98-1.05	0.28
ASV023[C. kroppenstedtii]	Squamous cell carcinoma	V. Forearm (P)	Dry skin	Weighted mode	11	0.00263236	0.0276146	1	0.95-1.06	0.93
ASV026[Cloacibacterium (unc.)]	Squamous cell carcinoma	A. fossa (K)	Moist skin	Inverse variance weighted	7	-0.0325749	0.0150301	0.97	0.94-1.00	0.03
ASV026[Cloacibacterium (unc.)]	Squamous cell carcinoma	A. fossa (K)	Moist skin	MR Egger	7	-0.0248134	0.0863513	0.98	0.82-1.16	0.79
ASV026[Cloacibacterium (unc.)]	Squamous cell carcinoma	A. fossa (K)	Moist skin	Simple mode	7	-0.0480855	0.0309389	0.95	0.90-1.01	0.17
ASV026[Cloacibacterium (unc.)]	Squamous cell carcinoma	A. fossa (K)	Moist skin	Weighted median	7	-0.042409	0.0200167	0.96	0.92-1.00	0.034
ASV026[Cloacibacterium (unc.)]	Squamous cell carcinoma	A. fossa (K)	Moist skin	Weighted mode	7	-0.0460196	0.0310095	0.96	0.90-1.01	0.19
ASV031[Moraxellaceae (unc.)]	Squamous cell carcinoma	D. Forearm (P)	Dry skin	Inverse variance weighted	5	-0.0533821	0.0208113	0.95	-0.91	0.01
ASV031[Moraxellaceae (unc.)]	Squamous cell carcinoma	D. Forearm (P)	Dry skin	MR Egger	5	-0.0119466	0.0859959	0.99	-0.83	0.9
ASV031[Moraxellaceae (unc.)]	Squamous cell carcinoma	D. Forearm (P)	Dry skin	Simple mode	5	-0.0439248	0.0396847	0.96	-0.89	0.33
ASV031[Moraxellaceae (unc.)]	Squamous cell carcinoma	D. Forearm (P)	Dry skin	Weighted median	5	-0.0489282	0.0264095	0.95	-0.9	0.06
ASV031[Moraxellaceae (unc.)]	Squamous cell carcinoma	D. Forearm (P)	Dry skin	Weighted mode	5	-0.0337751	0.0364921	0.97	-0.9	0.41
ASV042[Acinetobacter (unc.)]	Squamous cell carcinoma	D. Forearm (P)	Dry skin	Inverse variance weighted	7	0.0428569	0.0181321	1.04	-1.01	0.018
ASV042[Acinetobacter (unc.)]	Squamous cell carcinoma	D. Forearm (P)	Dry skin	MR Egger	7	0.0153446	0.0769644	1.02	-0.87	0.85
ASV042[Acinetobacter (unc.)]	Squamous cell carcinoma	D. Forearm (P)	Dry skin	Simple mode	7	0.0606653	0.0378089	1.06	-0.99	0.16
ASV042[Acinetobacter (unc.)]	Squamous cell carcinoma	D. Forearm (P)	Dry skin	Weighted median	7	0.0451757	0.0240694	1.05	-1	0.06
ASV042[Acinetobacter (unc.)]	Squamous cell carcinoma	D. Forearm (P)	Dry skin	Weighted mode	7	0.0535393	0.0379126	1.05	-0.98	0.21
ASV070[Veillonella (unc.)]	Squamous cell carcinoma	D. Forearm (P)	Dry skin	Inverse variance weighted	7	-0.0362614	0.0178784	0.96	-0.93	0.043
ASV070[Veillonella (unc.)]	Squamous cell carcinoma	D. Forearm (P)	Dry skin	MR Egger	7	-0.100231	0.101651	0.9	-0.74	0.37
ASV070[Veillonella (unc.)]	Squamous cell carcinoma	D. Forearm (P)	Dry skin	Simple mode	7	-0.0335376	0.0290657	0.97	-0.91	0.29
ASV070[Veillonella (unc.)]	Squamous cell carcinoma	D. Forearm (P)	Dry skin	Weighted median	7	-0.0307971	0.0220639	0.97	-0.93	0.16
ASV070[Veillonella (unc.)]	Squamous cell carcinoma	D. Forearm (P)	Dry skin	Weighted mode	7	-0.0316091	0.0277054	0.97	-0.92	0.3
Genus Corynebacterium	Squamous cell carcinoma	R. fold (K)	Sebaceous skin	Inverse variance weighted	2	-0.130089	0.0537532	0.88	0.79-0.98	0.016
Genus Corynebacterium	Squamous cell carcinoma	R. fold (K)	Sebaceous skin	MR Egger	2	-0.170979	0.192542	0.84	0.58-1.23	0.4
Genus Corynebacterium	Squamous cell carcinoma	R. fold (K)	Sebaceous skin	Simple mode	8	-0.08598	0.0493126	0.92	0.83-1.01	0.12
Genus Corynebacterium	Squamous cell carcinoma	R. fold (K)	Sebaceous skin	Weighted median	8	-0.0602856	0.0300796	0.94	0.89-1.00	0.045
Genus Corynebacterium	Squamous cell carcinoma	R. fold (K)	Sebaceous skin	Weighted mode	8	-0.0847702	0.0489674	0.92	0.83-1.01	0.12
Genus Propionibacterium	Squamous cell carcinoma	Forehead (P)	Sebaceous skin	Inverse variance weighted	4	0.0786802	0.0323323	1.08	-1.02	0.015
Genus Propionibacterium	Squamous cell carcinoma	Forehead (P)	Sebaceous skin	MR Egger	4	0.0664819	0.113503	1.07	-0.86	0.62
Genus Propionibacterium	Squamous cell carcinoma	Forehead (P)	Sebaceous skin	Simple mode	4	0.0609268	0.0593884	1.06	-0.95	0.38
Genus Propionibacterium	Squamous cell carcinoma	Forehead (P)	Sebaceous skin	Weighted median	4	0.0705283	0.0398202	1.07	-0.99	0.08
Genus Propionibacterium	Squamous cell carcinoma	Forehead (P)	Sebaceous skin	Weighted mode	4	0.0642573	0.0511902	1.07	-0.96	0.3
Family Rhodobacteraceae	Squamous cell carcinoma	V. Forearm (P)	Dry skin	Inverse variance weighted	12	-0.0417287	0.0186279	0.96	0.92-0.99	0.025
Family Rhodobacteraceae	Squamous cell carcinoma	V. Forearm (P)	Dry skin	MR Egger	12	-0.00402545	0.0885414	1	0.84-1.18	0.96
Family Rhodobacteraceae	Squamous cell carcinoma	V. Forearm (P)	Dry skin	Simple mode	12	-0.0797685	0.0436989	0.92	0.85-1.01	0.1
Family Rhodobacteraceae	Squamous cell carcinoma	V. Forearm (P)	Dry skin	Weighted median	12	-0.0499848	0.0246255	0.95	0.91-1.00	0.042
Family Rhodobacteraceae	Squamous cell carcinoma	V. Forearm (P)	Dry skin	Weighted mode	12	-0.0748617	0.0459468	0.93	0.85-1.02	0.13
ASV002[Staphylococcus (unc.)]	Basal cell carcinoma	R. fold (K)	Sebaceous skin	Inverse variance weighted	6	0.024243	0.0110005	1.02	1.00-1.05	0.028
ASV002[Staphylococcus (unc.)]	Basal cell carcinoma	R. fold (K)	Sebaceous skin	MR Egger	6	0.0249019	0.045034	1.03	0.94-1.12	0.6
ASV002[Staphylococcus (unc.)]	Basal cell carcinoma	R. fold (K)	Sebaceous skin	Simple mode	6	0.023786	0.02044	1.02	0.98-1.07	0.3
ASV002[Staphylococcus (unc.)]	Basal cell carcinoma	R. fold (K)	Sebaceous skin	Weighted median	6	0.0244795	0.0138773	1.02	1.00-1.05	0.08
ASV002[Staphylococcus (unc.)]	Basal cell carcinoma	R. fold (K)	Sebaceous skin	Weighted mode	6	0.0185634	0.0193166	1.02	0.98-1.06	0.38
ASV004[Corynebacterium (unc.)]	Basal cell carcinoma	R. fold (K)	Sebaceous skin	Inverse variance weighted	11	-0.0202447	0.00874069	0.98	0.96-1.00	0.021
ASV004[Corynebacterium (unc.)]	Basal cell carcinoma	R. fold (K)	Sebaceous skin	MR Egger	11	-0.010195	0.0353748	0.99	0.92-1.06	0.78
ASV004[Corynebacterium (unc.)]	Basal cell carcinoma	R. fold (K)	Sebaceous skin	Simple mode	11	-0.0329793	0.0192218	0.97	0.93-1.00	0.12
ASV004[Corynebacterium (unc.)]	Basal cell carcinoma	R. fold (K)	Sebaceous skin	Weighted median	11	-0.0214809	0.0119804	0.98	0.96-1.00	0.07
ASV004[Corynebacterium (unc.)]	Basal cell carcinoma	R. fold (K)	Sebaceous skin	Weighted mode	11	-0.0279799	0.019027	0.97	0.94-1.01	0.17
ASV026[Cloacibacterium (unc.)]	Basal cell carcinoma	A. fossa (P)	Moist skin	Inverse variance weighted	10	0.0272607	0.00875413	1.03	1.01-1.05	0.0018
ASV026[Cloacibacterium (unc.)]	Basal cell carcinoma	A. fossa (P)	Moist skin	MR Egger	10	0.084056	0.0378371	1.09	1.01-1.17	0.06
ASV026[Cloacibacterium (unc.)]	Basal cell carcinoma	A. fossa (P)	Moist skin	Simple mode	10	0.0171987	0.0199474	1.02	0.98-1.06	0.41
ASV026[Cloacibacterium (unc.)]	Basal cell carcinoma	A. fossa (P)	Moist skin	Weighted median	10	0.0215608	0.0119808	1.02	1.00-1.05	0.07
ASV026[Cloacibacterium (unc.)]	Basal cell carcinoma	A. fossa (P)	Moist skin	Weighted mode	10	0.0142585	0.0208445	1.01	0.97-1.06	0.51
Family Flavobacteriaceae	Basal cell carcinoma	A. fossa (P)	Moist skin	Inverse variance weighted	9	0.0242572	0.0107845	1.02	1.00-1.05	0.024
Family Flavobacteriaceae	Basal cell carcinoma	A. fossa (P)	Moist skin	MR Egger	9	0.0709322	0.0352178	1.07	1.00-1.15	0.08
Family Flavobacteriaceae	Basal cell carcinoma	A. fossa (P)	Moist skin	Simple mode	9	0.00955055	0.0171309	1.01	0.98-1.04	0.59
Family Flavobacteriaceae	Basal cell carcinoma	A. fossa (P)	Moist skin	Weighted median	9	0.0154204	0.0125015	1.02	0.99-1.04	0.22
Family Flavobacteriaceae	Basal cell carcinoma	A. fossa (P)	Moist skin	Weighted mode	9	0.0143857	0.017616	1.01	0.98-1.05	0.44
Family Moraxellaceae	Basal cell carcinoma	V. Forearm (P)	Dry skin	Inverse variance weighted	9	0.024053	0.00980737	1.02	1.00-1.04	0.014
Family Moraxellaceae	Basal cell carcinoma	V. Forearm (P)	Dry skin	MR Egger	9	0.00891795	0.0506431	1.01	0.91-1.11	0.87
Family Moraxellaceae	Basal cell carcinoma	V. Forearm (P)	Dry skin	Simple mode	9	0.0297433	0.0212635	1.03	0.99-1.07	0.2
Family Moraxellaceae	Basal cell carcinoma	V. Forearm (P)	Dry skin	Weighted median	9	0.0265716	0.0127264	1.03	1.00-1.05	0.037
Family Moraxellaceae	Basal cell carcinoma	V. Forearm (P)	Dry skin	Weighted mode	9	0.0326418	0.020895	1.03	0.99-1.08	0.16
Order Burkholderiales	Basal cell carcinoma	A. fossa (K)	Moist skin	Inverse variance weighted	6	-0.0267228	0.0116052	0.97	0.95-1.00	0.021
Order Burkholderiales	Basal cell carcinoma	A. fossa (K)	Moist skin	MR Egger	6	-0.0153248	0.0231963	0.98	0.94-1.03	0.51
Order Burkholderiales	Basal cell carcinoma	A. fossa (K)	Moist skin	Simple mode	6	-0.0367248	0.023493	0.96	0.92-1.01	0.18
Order Burkholderiales	Basal cell carcinoma	A. fossa (K)	Moist skin	Weighted median	6	-0.0334656	0.0151777	0.97	0.94-1.00	0.027
Order Burkholderiales	Basal cell carcinoma	A. fossa (K)	Moist skin	Weighted mode	6	-0.0385402	0.0208932	0.96	0.92-1.00	0.12
Class Gammaproteobacteria	Basal cell carcinoma	A. fossa (P)	Moist skin	Inverse variance weighted	6	0.0308188	0.0111885	1.03	1.01-1.05	0.0025
Class Gammaproteobacteria	Basal cell carcinoma	A. fossa (P)	Moist skin	MR Egger	6	-0.0124517	0.0513672	0.99	0.89-1.09	0.82
Class Gammaproteobacteria	Basal cell carcinoma	A. fossa (P)	Moist skin	Simple mode	6	0.0329423	0.0244358	1.03	0.99-1.08	0.24
Class Gammaproteobacteria	Basal cell carcinoma	A. fossa (P)	Moist skin	Weighted median	6	0.0258332	0.015674	1.03	1.00-1.06	0.1
Class Gammaproteobacteria	Basal cell carcinoma	A. fossa (P)	Moist skin	Weighted mode	6	0.0148539	0.0214435	1.01	0.97-1.06	0.52

## Sheet: Table S2
Table S2. Reverse MR results of the causal effects between skin microbiota and skin cancers with five MR methods
Exposure	Outcome	Skin site	Skin microenvironment	Method	No. of SNP	Beta	Se	OR	95% CI	P value
Malignant melanoma	ASV011[Staphylococcus (unc.)]	V. Forearm (P)	Dry skin	Inverse variance weighted	6	-0.560522	0.240469	0.57	0.36-0.91	0.02
Malignant melanoma	ASV011[Staphylococcus (unc.)]	V. Forearm (P)	Dry skin	MR Egger	6	-0.576054	0.9365	0.56	0.09-3.52	0.57
Malignant melanoma	ASV011[Staphylococcus (unc.)]	V. Forearm (P)	Dry skin	Simple mode	6	-0.71344	0.385264	0.49	0.23-1.04	0.12
Malignant melanoma	ASV011[Staphylococcus (unc.)]	V. Forearm (P)	Dry skin	Weighted median	6	-0.641503	0.286442	0.53	0.30-0.92	0.025
Malignant melanoma	ASV011[Staphylococcus (unc.)]	V. Forearm (P)	Dry skin	Weighted mode	6	-0.71927	0.36999	0.49	0.24-1.01	0.11
Malignant melanoma	ASV022[S. salivarius]	A. fossa (K)	Moist skin	Inverse variance weighted	6	0.50903	0.220314	1.66	1.08-2.56	0.021
Malignant melanoma	ASV022[S. salivarius]	A. fossa (K)	Moist skin	MR Egger	6	0.123282	0.285042	1.13	0.65-1.98	0.68
Malignant melanoma	ASV022[S. salivarius]	A. fossa (K)	Moist skin	Simple mode	6	0.224356	0.430824	1.25	0.54-2.91	0.62
Malignant melanoma	ASV022[S. salivarius]	A. fossa (K)	Moist skin	Weighted median	6	0.350795	0.282543	1.42	0.82-2.47	0.21
Malignant melanoma	ASV022[S. salivarius]	A. fossa (K)	Moist skin	Weighted mode	6	0.238282	0.35506	1.27	0.63-2.55	0.53
Malignant melanoma	ASV023[C. kroppenstedtii]	D. Forearm (P)	Dry skin	Inverse variance weighted	6	0.628104	0.265276	1.87	1.11-3.15	0.018
Malignant melanoma	ASV023[C. kroppenstedtii]	D. Forearm (P)	Dry skin	MR Egger	6	2.19911	0.896771	9.02	1.55-52.29	0.07
Malignant melanoma	ASV023[C. kroppenstedtii]	D. Forearm (P)	Dry skin	Simple mode	6	0.953059	0.436668	2.59	1.10-6.10	0.08
Malignant melanoma	ASV023[C. kroppenstedtii]	D. Forearm (P)	Dry skin	Weighted median	6	0.707443	0.287629	2.03	1.15-3.57	0.014
Malignant melanoma	ASV023[C. kroppenstedtii]	D. Forearm (P)	Dry skin	Weighted mode	6	0.824583	0.367034	2.28	1.11-4.68	0.07
Malignant melanoma	ASV093[Staphylococcus (unc.)]	R. fold (K)	Sebaceous skin	Inverse variance weighted	6	-0.496033	0.224813	0.61	0.39-0.95	0.027
Malignant melanoma	ASV093[Staphylococcus (unc.)]	R. fold (K)	Sebaceous skin	MR Egger	6	-0.546189	0.953607	0.58	0.09-3.75	0.6
Malignant melanoma	ASV093[Staphylococcus (unc.)]	R. fold (K)	Sebaceous skin	Simple mode	6	-0.779417	0.485457	0.46	0.18-1.19	0.17
Malignant melanoma	ASV093[Staphylococcus (unc.)]	R. fold (K)	Sebaceous skin	Weighted median	6	-0.694676	0.287058	0.5	0.28-0.88	0.016
Malignant melanoma	ASV093[Staphylococcus (unc.)]	R. fold (K)	Sebaceous skin	Weighted mode	6	-0.79018	0.400065	0.45	0.21-0.99	0.11
Malignant melanoma	ASV114[Corynebacterium (unc.)]	D. Forearm (P)	Dry skin	Inverse variance weighted	6	-0.53025	0.251465	0.59	0.36-0.96	0.035
Malignant melanoma	ASV114[Corynebacterium (unc.)]	D. Forearm (P)	Dry skin	MR Egger	6	-0.381834	0.724604	0.68	0.16-2.82	0.63
Malignant melanoma	ASV114[Corynebacterium (unc.)]	D. Forearm (P)	Dry skin	Simple mode	6	-0.354114	0.457016	0.7	0.29-1.72	0.47
Malignant melanoma	ASV114[Corynebacterium (unc.)]	D. Forearm (P)	Dry skin	Weighted median	6	-0.407659	0.307889	0.67	0.36-1.22	0.19
Malignant melanoma	ASV114[Corynebacterium (unc.)]	D. Forearm (P)	Dry skin	Weighted mode	6	-0.354114	0.38972	0.7	0.33-1.51	0.41
Malignant melanoma	Genus Corynebacterium	A. fossa (P)	Moist skin	Inverse variance weighted	6	-0.30263	0.151611	0.74	0.55-0.99	0.046
Malignant melanoma	Genus Corynebacterium	A. fossa (P)	Moist skin	MR Egger	6	-0.572527	0.632971	0.56	0.16-1.95	0.42
Malignant melanoma	Genus Corynebacterium	A. fossa (P)	Moist skin	Simple mode	6	-0.0703253	0.284384	0.93	0.53-1.63	0.81
Malignant melanoma	Genus Corynebacterium	A. fossa (P)	Moist skin	Weighted median	6	-0.228224	0.187682	0.8	0.55-1.15	0.22
Malignant melanoma	Genus Corynebacterium	A. fossa (P)	Moist skin	Weighted mode	6	-0.0651606	0.256859	0.94	0.57-1.55	0.81
Malignant melanoma	Genus Staphylococcus	A. fossa (P)	Moist skin	Inverse variance weighted	6	0.43544	0.150763	1.55	1.15-2.08	0.0039
Malignant melanoma	Genus Staphylococcus	A. fossa (P)	Moist skin	MR Egger	6	1.0513	0.634637	2.86	0.82-9.93	0.17
Malignant melanoma	Genus Staphylococcus	A. fossa (P)	Moist skin	Simple mode	6	0.44568	0.25801	1.56	0.94-2.59	0.14
Malignant melanoma	Genus Staphylococcus	A. fossa (P)	Moist skin	Weighted median	6	0.43023	0.190595	1.54	1.06-2.23	0.024
Malignant melanoma	Genus Staphylococcus	A. fossa (P)	Moist skin	Weighted mode	6	0.449754	0.252287	1.57	0.96-2.57	0.13
Malignant melanoma	Family Flavobacteriaceae	A. fossa (P)	Moist skin	Inverse variance weighted	6	-0.417689	0.166075	0.66	0.48-0.91	0.012
Malignant melanoma	Family Flavobacteriaceae	A. fossa (P)	Moist skin	MR Egger	6	-1.69894	0.663775	0.18	0.05-0.67	0.06
Malignant melanoma	Family Flavobacteriaceae	A. fossa (P)	Moist skin	Simple mode	6	-0.494198	0.301234	0.61	0.34-1.10	0.16
Malignant melanoma	Family Flavobacteriaceae	A. fossa (P)	Moist skin	Weighted median	6	-0.519222	0.194985	0.59	0.41-0.87	0.0077
Malignant melanoma	Family Flavobacteriaceae	A. fossa (P)	Moist skin	Weighted mode	6	-0.56439	0.239695	0.57	0.36-0.91	0.07
Malignant melanoma	Order Actinomycetales	A. fossa (P)	Moist skin	Inverse variance weighted	6	-0.380404	0.15133	0.68	0.51-0.92	0.012
Malignant melanoma	Order Actinomycetales	A. fossa (P)	Moist skin	MR Egger	6	-0.67159	0.637898	0.51	0.15-1.78	0.35
Malignant melanoma	Order Actinomycetales	A. fossa (P)	Moist skin	Simple mode	6	-0.491344	0.274546	0.61	0.36-1.05	0.13
Malignant melanoma	Order Actinomycetales	A. fossa (P)	Moist skin	Weighted median	6	-0.472574	0.179145	0.62	0.44-0.89	0.0083
Malignant melanoma	Order Actinomycetales	A. fossa (P)	Moist skin	Weighted mode	6	-0.485407	0.242657	0.62	0.38-0.99	0.1
Malignant melanoma	Class Alphaproteobacteria	A. fossa (P)	Moist skin	Inverse variance weighted	6	-0.342664	0.161356	0.71	0.52-0.97	0.034
Malignant melanoma	Class Alphaproteobacteria	A. fossa (P)	Moist skin	MR Egger	6	-0.0824034	0.207284	0.92	0.61-1.38	0.69
Malignant melanoma	Class Alphaproteobacteria	A. fossa (P)	Moist skin	Simple mode	6	-0.321732	0.254217	0.72	0.44-1.19	0.26
Malignant melanoma	Class Alphaproteobacteria	A. fossa (P)	Moist skin	Weighted median	6	-0.33428	0.191889	0.72	0.49-1.04	0.08
Malignant melanoma	Class Alphaproteobacteria	A. fossa (P)	Moist skin	Weighted mode	6	-0.33404	0.231888	0.72	0.45-1.13	0.21
Malignant melanoma	Class Bacilli	A. fossa (P)	Moist skin	Inverse variance weighted	6	0.481669	0.151124	1.62	1.20-2.18	0.0014
Malignant melanoma	Class Bacilli	A. fossa (P)	Moist skin	MR Egger	6	1.37018	0.635056	3.94	1.13-13.67	0.1
Malignant melanoma	Class Bacilli	A. fossa (P)	Moist skin	Simple mode	6	0.592831	0.227308	1.81	1.16-2.82	0.048
Malignant melanoma	Class Bacilli	A. fossa (P)	Moist skin	Weighted median	6	0.595577	0.1882	1.81	1.25-2.62	0.0016
Malignant melanoma	Class Bacilli	A. fossa (P)	Moist skin	Weighted mode	6	0.592831	0.22227	1.81	1.17-2.80	0.044
Malignant melanoma	Phylum Bacteroidetes	A. fossa (P)	Moist skin	Inverse variance weighted	6	-0.461305	0.157147	0.63	0.46-0.86	0.0033
Malignant melanoma	Phylum Bacteroidetes	A. fossa (P)	Moist skin	MR Egger	6	-1.62342	0.656521	0.2	0.05-0.71	0.07
Malignant melanoma	Phylum Bacteroidetes	A. fossa (P)	Moist skin	Simple mode	6	-0.431554	0.315269	0.65	0.35-1.20	0.23
Malignant melanoma	Phylum Bacteroidetes	A. fossa (P)	Moist skin	Weighted median	6	-0.505757	0.203068	0.6	0.41-0.90	0.013
Malignant melanoma	Phylum Bacteroidetes	A. fossa (P)	Moist skin	Weighted mode	6	-0.635838	0.275991	0.53	0.31-0.91	0.07
Squamous cell carcinoma	ASV001[P. acnes]	A. fossa (P)	Moist skin	Inverse variance weighted	4	-0.373441	0.168848	0.69	0.49-0.96	0.027
Squamous cell carcinoma	ASV001[P. acnes]	A. fossa (P)	Moist skin	MR Egger	4	-0.150558	0.39285	0.86	0.40-1.86	0.74
Squamous cell carcinoma	ASV001[P. acnes]	A. fossa (P)	Moist skin	Simple mode	4	-0.609336	0.310623	0.54	0.30-1.00	0.14
Squamous cell carcinoma	ASV001[P. acnes]	A. fossa (P)	Moist skin	Weighted median	4	-0.401805	0.202247	0.67	0.45-0.99	0.047
Squamous cell carcinoma	ASV001[P. acnes]	A. fossa (P)	Moist skin	Weighted mode	4	-0.152595	0.227463	0.86	0.55-1.34	0.55
Squamous cell carcinoma	ASV003[Staphylococcus (unc.)]	A. fossa (P)	Moist skin	Inverse variance weighted	4	0.395818	0.184668	1.49	1.03-2.13	0.032
Squamous cell carcinoma	ASV003[Staphylococcus (unc.)]	A. fossa (P)	Moist skin	MR Egger	4	0.105006	0.474348	1.11	0.44-2.81	0.85
Squamous cell carcinoma	ASV003[Staphylococcus (unc.)]	A. fossa (P)	Moist skin	Simple mode	4	0.29684	0.369424	1.35	0.65-2.78	0.48
Squamous cell carcinoma	ASV003[Staphylococcus (unc.)]	A. fossa (P)	Moist skin	Weighted median	4	0.236813	0.209182	1.27	0.84-1.91	0.26
Squamous cell carcinoma	ASV003[Staphylococcus (unc.)]	A. fossa (P)	Moist skin	Weighted mode	4	0.209569	0.239541	1.23	0.77-1.97	0.45
Squamous cell carcinoma	ASV004[Corynebacterium (unc.)]	A. fossa (P)	Moist skin	Inverse variance weighted	4	-0.393119	0.172489	0.67	0.48-0.95	0.023
Squamous cell carcinoma	ASV004[Corynebacterium (unc.)]	A. fossa (P)	Moist skin	MR Egger	4	-0.857828	0.403181	0.42	0.19-0.93	0.17
Squamous cell carcinoma	ASV004[Corynebacterium (unc.)]	A. fossa (P)	Moist skin	Simple mode	4	-0.489983	0.33928	0.61	0.32-1.19	0.24
Squamous cell carcinoma	ASV004[Corynebacterium (unc.)]	A. fossa (P)	Moist skin	Weighted median	4	-0.526362	0.206435	0.59	0.39-0.89	0.011
Squamous cell carcinoma	ASV004[Corynebacterium (unc.)]	A. fossa (P)	Moist skin	Weighted mode	4	-0.549397	0.225338	0.58	0.37-0.90	0.09
Squamous cell carcinoma	ASV005[P. granulosum]	A. fossa (P)	Moist skin	Inverse variance weighted	4	-0.398359	0.194935	0.67	0.46-0.98	0.041
Squamous cell carcinoma	ASV005[P. granulosum]	A. fossa (P)	Moist skin	MR Egger	4	-0.311979	0.454643	0.73	0.30-1.78	0.56
Squamous cell carcinoma	ASV005[P. granulosum]	A. fossa (P)	Moist skin	Simple mode	4	-0.34548	0.314627	0.71	0.38-1.31	0.35
Squamous cell carcinoma	ASV005[P. granulosum]	A. fossa (P)	Moist skin	Weighted median	4	-0.358713	0.233921	0.7	0.44-1.10	0.13
Squamous cell carcinoma	ASV005[P. granulosum]	A. fossa (P)	Moist skin	Weighted mode	4	-0.336312	0.254547	0.71	0.43-1.18	0.28
Squamous cell carcinoma	ASV006[S. hominis]	A. fossa (P)	Moist skin	Inverse variance weighted	4	0.418144	0.208513	1.52	1.01-2.29	0.045
Squamous cell carcinoma	ASV006[S. hominis]	A. fossa (P)	Moist skin	MR Egger	4	0.77096	0.481064	2.16	0.84-5.55	0.25
Squamous cell carcinoma	ASV006[S. hominis]	A. fossa (P)	Moist skin	Simple mode	4	0.0948152	0.359434	1.1	0.54-2.22	0.81
Squamous cell carcinoma	ASV006[S. hominis]	A. fossa (P)	Moist skin	Weighted median	4	0.370711	0.250921	1.45	0.89-2.37	0.14
Squamous cell carcinoma	ASV006[S. hominis]	A. fossa (P)	Moist skin	Weighted mode	4	0.376533	0.293524	1.46	0.82-2.59	0.29
Squamous cell carcinoma	ASV007[Anaerococcus (unc.)]	R. fold (K)	Sebaceous skin	Inverse variance weighted	4	-0.492911	0.23449	0.61	0.39-0.97	0.036
Squamous cell carcinoma	ASV007[Anaerococcus (unc.)]	R. fold (K)	Sebaceous skin	MR Egger	4	-0.789991	0.516606	0.45	0.16-1.25	0.27
Squamous cell carcinoma	ASV007[Anaerococcus (unc.)]	R. fold (K)	Sebaceous skin	Simple mode	4	-0.468223	0.433403	0.63	0.27-1.46	0.36
Squamous cell carcinoma	ASV007[Anaerococcus (unc.)]	R. fold (K)	Sebaceous skin	Weighted median	4	-0.438509	0.272904	0.64	0.38-1.10	0.11
Squamous cell carcinoma	ASV007[Anaerococcus (unc.)]	R. fold (K)	Sebaceous skin	Weighted mode	4	-0.382655	0.328481	0.68	0.36-1.30	0.33
Squamous cell carcinoma	ASV008[Staphylococcus (unc.)]	R. fold (K)	Sebaceous skin	Inverse variance weighted	4	-0.482516	0.194877	0.62	0.42-0.90	0.013
Squamous cell carcinoma	ASV008[Staphylococcus (unc.)]	R. fold (K)	Sebaceous skin	MR Egger	4	-0.157773	0.47846	0.85	0.33-2.18	0.77
Squamous cell carcinoma	ASV008[Staphylococcus (unc.)]	R. fold (K)	Sebaceous skin	Simple mode	4	-0.293899	0.363477	0.75	0.37-1.52	0.48
Squamous cell carcinoma	ASV008[Staphylococcus (unc.)]	R. fold (K)	Sebaceous skin	Weighted median	4	-0.38098	0.225866	0.68	0.44-1.06	0.09
Squamous cell carcinoma	ASV008[Staphylococcus (unc.)]	R. fold (K)	Sebaceous skin	Weighted mode	4	-0.278524	0.265976	0.76	0.45-1.27	0.37
Squamous cell carcinoma	ASV012[S. hominis]	A. fossa (P)	Moist skin	Inverse variance weighted	4	0.698104	0.235981	2.01	1.27-3.19	0.0031
Squamous cell carcinoma	ASV012[S. hominis]	A. fossa (P)	Moist skin	MR Egger	4	0.820659	0.539272	2.27	0.79-6.54	0.27
Squamous cell carcinoma	ASV012[S. hominis]	A. fossa (P)	Moist skin	Simple mode	4	0.752336	0.348651	2.12	1.07-4.20	0.12
Squamous cell carcinoma	ASV012[S. hominis]	A. fossa (P)	Moist skin	Weighted median	4	0.687927	0.28157	1.99	1.15-3.45	0.015
Squamous cell carcinoma	ASV012[S. hominis]	A. fossa (P)	Moist skin	Weighted mode	4	0.653013	0.328674	1.92	1.01-3.66	0.14
Squamous cell carcinoma	ASV059[A. johnsonii]	V. Forearm (P)	Dry skin	Inverse variance weighted	4	0.773773	0.2814	2.17	1.25-3.76	0.006
Squamous cell carcinoma	ASV059[A. johnsonii]	V. Forearm (P)	Dry skin	MR Egger	4	1.06136	0.674865	2.89	0.77-10.85	0.26
Squamous cell carcinoma	ASV059[A. johnsonii]	V. Forearm (P)	Dry skin	Simple mode	4	0.398601	0.497224	1.49	0.56-3.95	0.48
Squamous cell carcinoma	ASV059[A. johnsonii]	V. Forearm (P)	Dry skin	Weighted median	4	0.651732	0.335059	1.92	1.00-3.70	0.05
Squamous cell carcinoma	ASV059[A. johnsonii]	V. Forearm (P)	Dry skin	Weighted mode	4	0.648827	0.429762	1.91	0.82-4.44	0.23
Squamous cell carcinoma	ASV076[Staphylococcus (unc.)]	V. Forearm (P)	Dry skin	Inverse variance weighted	4	0.58435	0.263763	1.79	1.07-3.01	0.027
Squamous cell carcinoma	ASV076[Staphylococcus (unc.)]	V. Forearm (P)	Dry skin	MR Egger	4	0.412528	0.655685	1.51	0.42-5.46	0.59
Squamous cell carcinoma	ASV076[Staphylococcus (unc.)]	V. Forearm (P)	Dry skin	Simple mode	4	0.636566	0.426723	1.89	0.82-4.36	0.23
Squamous cell carcinoma	ASV076[Staphylococcus (unc.)]	V. Forearm (P)	Dry skin	Weighted median	4	0.618959	0.313208	1.86	1.01-3.43	0.048
Squamous cell carcinoma	ASV076[Staphylococcus (unc.)]	V. Forearm (P)	Dry skin	Weighted mode	4	0.38908	0.373372	1.48	0.71-3.07	0.37
Squamous cell carcinoma	Family Flavobacteriaceae	A. fossa (P)	Moist skin	Inverse variance weighted	4	-0.384788	0.182894	0.68	0.48-0.97	0.035
Squamous cell carcinoma	Family Flavobacteriaceae	A. fossa (P)	Moist skin	MR Egger	4	-0.0752421	0.333299	0.93	0.48-1.78	0.84
Squamous cell carcinoma	Family Flavobacteriaceae	A. fossa (P)	Moist skin	Simple mode	4	-0.295135	0.309461	0.74	0.41-1.37	0.41
Squamous cell carcinoma	Family Flavobacteriaceae	A. fossa (P)	Moist skin	Weighted median	4	-0.322308	0.213544	0.72	0.48-1.10	0.13
Squamous cell carcinoma	Family Flavobacteriaceae	A. fossa (P)	Moist skin	Weighted mode	4	-0.287219	0.250294	0.75	0.46-1.23	0.33
Squamous cell carcinoma	Phylum Bacteroidetes	A. fossa (P)	Moist skin	Inverse variance weighted	4	-0.42853	0.179204	0.65	0.46-0.93	0.017
Squamous cell carcinoma	Phylum Bacteroidetes	A. fossa (P)	Moist skin	MR Egger	4	-0.279118	0.41607	0.76	0.33-1.71	0.57
Squamous cell carcinoma	Phylum Bacteroidetes	A. fossa (P)	Moist skin	Simple mode	4	-0.526278	0.296612	0.59	0.33-1.06	0.17
Squamous cell carcinoma	Phylum Bacteroidetes	A. fossa (P)	Moist skin	Weighted median	4	-0.48013	0.201775	0.62	0.42-0.92	0.017
Squamous cell carcinoma	Phylum Bacteroidetes	A. fossa (P)	Moist skin	Weighted mode	4	-0.491819	0.245561	0.61	0.38-0.99	0.14
Basal cell carcinoma	ASV003[Staphylococcus (unc.)]	A. fossa (P)	Moist skin	Inverse variance weighted	27	0.42164	0.170497	1.52	1.09-2.13	0.013
Basal cell carcinoma	ASV003[Staphylococcus (unc.)]	A. fossa (P)	Moist skin	MR Egger	27	0.811066	0.33579	2.25	1.17-4.35	0.023
Basal cell carcinoma	ASV003[Staphylococcus (unc.)]	A. fossa (P)	Moist skin	Simple mode	27	-0.000952591	0.416868	1	0.44-2.26	1
Basal cell carcinoma	ASV003[Staphylococcus (unc.)]	A. fossa (P)	Moist skin	Weighted median	27	0.310725	0.243558	1.36	0.85-2.20	0.2
Basal cell carcinoma	ASV003[Staphylococcus (unc.)]	A. fossa (P)	Moist skin	Weighted mode	27	0.341462	0.299058	1.41	0.78-2.53	0.26
Basal cell carcinoma	ASV011[Staphylococcus (unc.)]	A. fossa (K)	Moist skin	Inverse variance weighted	27	-0.398078	0.186763	0.67	0.47-0.97	0.033
Basal cell carcinoma	ASV011[Staphylococcus (unc.)]	A. fossa (K)	Moist skin	MR Egger	27	-0.732443	0.376425	0.48	0.23-1.01	0.06
Basal cell carcinoma	ASV011[Staphylococcus (unc.)]	A. fossa (K)	Moist skin	Simple mode	27	-0.407047	0.42845	0.67	0.29-1.54	0.35
Basal cell carcinoma	ASV011[Staphylococcus (unc.)]	A. fossa (K)	Moist skin	Weighted median	27	-0.465881	0.268794	0.63	0.37-1.06	0.08
Basal cell carcinoma	ASV011[Staphylococcus (unc.)]	A. fossa (K)	Moist skin	Weighted mode	27	-0.423981	0.325856	0.65	0.35-1.24	0.2
Basal cell carcinoma	ASV012[S. hominis]	A. fossa (P)	Moist skin	Inverse variance weighted	27	0.508586	0.199473	1.66	1.12-2.46	0.011
Basal cell carcinoma	ASV012[S. hominis]	A. fossa (P)	Moist skin	MR Egger	27	1.03502	0.401292	2.82	1.28-6.18	0.016
Basal cell carcinoma	ASV012[S. hominis]	A. fossa (P)	Moist skin	Simple mode	27	0.69514	0.435875	2	0.85-4.71	0.12
Basal cell carcinoma	ASV012[S. hominis]	A. fossa (P)	Moist skin	Weighted median	27	0.775706	0.275006	2.17	1.27-3.72	0.0048
Basal cell carcinoma	ASV012[S. hominis]	A. fossa (P)	Moist skin	Weighted mode	27	0.767159	0.307772	2.15	1.18-3.94	0.019
Basal cell carcinoma	ASV015[Corynebacterium (unc.)]	A. fossa (P)	Moist skin	Inverse variance weighted	27	-0.335733	0.165211	0.71	0.52-0.99	0.042
Basal cell carcinoma	ASV015[Corynebacterium (unc.)]	A. fossa (P)	Moist skin	MR Egger	27	-0.395812	0.335979	0.67	0.35-1.30	0.25
Basal cell carcinoma	ASV015[Corynebacterium (unc.)]	A. fossa (P)	Moist skin	Simple mode	27	-0.671959	0.384141	0.51	0.24-1.08	0.09
Basal cell carcinoma	ASV015[Corynebacterium (unc.)]	A. fossa (P)	Moist skin	Weighted median	27	-0.354435	0.231957	0.7	0.45-1.11	0.13
Basal cell carcinoma	ASV015[Corynebacterium (unc.)]	A. fossa (P)	Moist skin	Weighted mode	27	-0.462642	0.280115	0.63	0.36-1.09	0.11
Basal cell carcinoma	ASV037[E. aerosaccus]	A. fossa (K)	Moist skin	Inverse variance weighted	27	0.751738	0.247388	2.12	1.31-3.44	0.0024
Basal cell carcinoma	ASV037[E. aerosaccus]	A. fossa (K)	Moist skin	MR Egger	27	0.246528	0.480682	1.28	0.50-3.28	0.61
Basal cell carcinoma	ASV037[E. aerosaccus]	A. fossa (K)	Moist skin	Simple mode	27	0.166101	0.551651	1.18	0.40-3.48	0.77
Basal cell carcinoma	ASV037[E. aerosaccus]	A. fossa (K)	Moist skin	Weighted median	27	0.590721	0.344831	1.81	0.92-3.55	0.09
Basal cell carcinoma	ASV037[E. aerosaccus]	A. fossa (K)	Moist skin	Weighted mode	27	0.486907	0.429646	1.63	0.70-3.78	0.27
Basal cell carcinoma	ASV070[Veillonella (unc.)]	A. fossa (P)	Moist skin	Inverse variance weighted	27	-0.616368	0.247689	0.54	0.33-0.88	0.013
Basal cell carcinoma	ASV070[Veillonella (unc.)]	A. fossa (P)	Moist skin	MR Egger	27	-0.683338	0.511376	0.5	0.19-1.38	0.19
Basal cell carcinoma	ASV070[Veillonella (unc.)]	A. fossa (P)	Moist skin	Simple mode	27	-0.743613	0.616864	0.48	0.14-1.59	0.24
Basal cell carcinoma	ASV070[Veillonella (unc.)]	A. fossa (P)	Moist skin	Weighted median	27	-0.780492	0.361325	0.46	0.23-0.93	0.031
Basal cell carcinoma	ASV070[Veillonella (unc.)]	A. fossa (P)	Moist skin	Weighted mode	27	-0.696569	0.538759	0.5	0.17-1.43	0.21
Basal cell carcinoma	ASV114[Corynebacterium (unc.)]	V. Forearm (P)	Dry skin	Inverse variance weighted	27	0.489698	0.220041	1.63	1.06-2.51	0.026
Basal cell carcinoma	ASV114[Corynebacterium (unc.)]	V. Forearm (P)	Dry skin	MR Egger	27	0.976172	0.441329	2.65	1.12-6.30	0.036
Basal cell carcinoma	ASV114[Corynebacterium (unc.)]	V. Forearm (P)	Dry skin	Simple mode	27	0.0712853	0.551067	1.07	0.36-3.16	0.9
Basal cell carcinoma	ASV114[Corynebacterium (unc.)]	V. Forearm (P)	Dry skin	Weighted median	27	0.546612	0.325712	1.73	0.91-3.27	0.09
Basal cell carcinoma	ASV114[Corynebacterium (unc.)]	V. Forearm (P)	Dry skin	Weighted mode	27	0.440319	0.421967	1.55	0.68-3.55	0.31
Basal cell carcinoma	Genus Bacteroides	A. fossa (P)	Moist skin	Inverse variance weighted	20	-0.698546	0.245769	0.5	0.31-0.81	0.0045
Basal cell carcinoma	Genus Bacteroides	A. fossa (P)	Moist skin	MR Egger	20	-0.618411	0.510268	0.54	0.20-1.46	0.24
Basal cell carcinoma	Genus Bacteroides	A. fossa (P)	Moist skin	Simple mode	20	-1.30004	0.690879	0.27	0.07-1.06	0.08
Basal cell carcinoma	Genus Bacteroides	A. fossa (P)	Moist skin	Weighted median	20	-0.787665	0.369757	0.45	0.22-0.94	0.033
Basal cell carcinoma	Genus Bacteroides	A. fossa (P)	Moist skin	Weighted mode	20	-0.735471	0.442575	0.48	0.20-1.14	0.11
Basal cell carcinoma	Genus Rothia	A. fossa (P)	Moist skin	Inverse variance weighted	27	-0.548733	0.221813	0.58	0.37-0.89	0.013
Basal cell carcinoma	Genus Rothia	A. fossa (P)	Moist skin	MR Egger	27	-0.971629	0.452703	0.38	0.16-0.92	0.042
Basal cell carcinoma	Genus Rothia	A. fossa (P)	Moist skin	Simple mode	27	-1.01652	0.529244	0.36	0.13-1.02	0.07
Basal cell carcinoma	Genus Rothia	A. fossa (P)	Moist skin	Weighted median	27	-0.735786	0.306366	0.48	0.26-0.87	0.016
Basal cell carcinoma	Genus Rothia	A. fossa (P)	Moist skin	Weighted mode	27	-1.01652	0.442405	0.36	0.15-0.86	0.03
Basal cell carcinoma	Phylum Bacteroidetes	A. fossa (P)	Moist skin	Inverse variance weighted	27	-0.386256	0.150533	0.68	0.51-0.91	0.01
Basal cell carcinoma	Phylum Bacteroidetes	A. fossa (P)	Moist skin	MR Egger	27	-0.207672	0.304403	0.81	0.45-1.48	0.5
Basal cell carcinoma	Phylum Bacteroidetes	A. fossa (P)	Moist skin	Simple mode	27	-0.59873	0.369177	0.55	0.27-1.13	0.12
Basal cell carcinoma	Phylum Bacteroidetes	A. fossa (P)	Moist skin	Weighted median	27	-0.411812	0.214843	0.66	0.43-1.01	0.06
Basal cell carcinoma	Phylum Bacteroidetes	A. fossa (P)	Moist skin	Weighted mode	27	-0.59873	0.285386	0.55	0.31-0.96	0.046
Basal cell carcinoma	Phylum Firmicutes	R. fold (K)	Sebaceous skin	Inverse variance weighted	27	-0.335446	0.143605	0.72	0.54-0.95	0.019
Basal cell carcinoma	Phylum Firmicutes	R. fold (K)	Sebaceous skin	MR Egger	27	-0.609645	0.288952	0.54	0.31-0.96	0.045
Basal cell carcinoma	Phylum Firmicutes	R. fold (K)	Sebaceous skin	Simple mode	27	-0.0306641	0.356049	0.97	0.48-1.95	0.93
Basal cell carcinoma	Phylum Firmicutes	R. fold (K)	Sebaceous skin	Weighted median	27	-0.37415	0.206452	0.69	0.46-1.03	0.07
Basal cell carcinoma	Phylum Firmicutes	R. fold (K)	Sebaceous skin	Weighted mode	27	-0.440582	0.240618	0.64	0.40-1.03	0.08

## Sheet: Table S3
Table S3. Sensitivity analyses of forward MR results between skin microbiota and skin cancers
Exposure	Outcome	Skin site	Skin microenvironment	Cochran's Q test			MR-Egger regression		MR PRESSO		Steiger test		F-statistic
				Q	Q_df	Q_pval	Egger intercept	P value	Global.Test	P value	Direction	P value
ASV022[S. salivarius]	Malignant melanoma	A. fossa (K)	Moist skin	11.9455	7	0.102367	0.0302879	0.788136	21.4984	0.119	TRUE	4.57e-08	11.4057
ASV035[Staphylococcus (unc.)]	Malignant melanoma	D. Forearm (P)	Dry skin	0.69862	2	0.705175	0.313922	0.565793	10.63	0.72	TRUE	4.82e-07	10.358
ASV042[Acinetobacter (unc.)]	Malignant melanoma	A. fossa (K)	Moist skin	7.09702	4	0.130849	-0.0169261	0.827244	14.7655	0.22	TRUE	1.57e-06	11.2263
ASV054[Enhydrobacter (unc.)]	Malignant melanoma	A. fossa (K)	Moist skin	8.06279	7	0.32709	0.0963667	0.102331	39.5258	0.371	TRUE	0.000257	12.2978
ASV070[Veillonella (unc.)]	Malignant melanoma	A. fossa (K)	Moist skin	1.1111	4	0.892507	-0.0481279	0.428378	22.5428	0.901	TRUE	0.000189	15.3543
ASV092[C. kroppenstedtii]	Malignant melanoma	D. Forearm (P)	Dry skin	2.74775	6	0.839775	0.0460445	0.610146	34.025	0.865	TRUE	3.58e-05	11.0056
Genus Anaerococcus	Malignant melanoma	D. Forearm (P)	Dry skin	14.4115	13	0.345513	-0.0591	0.134037	35.1746	0.374	TRUE	1.46e-08	13.0686
Genus Anaerococcus	Malignant melanoma	V. Forearm (P)	Dry skin	3.25443	4	0.516185	0.00656195	0.962199	35.4805	0.562	TRUE	0.00654	15.1437
Genus Staphylococcus	Malignant melanoma	A. fossa (P)	Moist skin	3.29839	5	0.654088	0.0291132	0.671962	37.4709	0.711	TRUE	7.54e-05	20.7674
Genus Staphylococcus	Malignant melanoma	V. Forearm (P)	Dry skin	3.9824	4	0.408393	0.33026	0.17275	20.464	0.473	TRUE	0.00637	12.4925
Order Clostridiales	Malignant melanoma	A. fossa (K)	Moist skin	2.53543	5	0.771149	0.0770758	0.279495	38.3237	0.773	TRUE	6.58e-11	11.1399
Class Bacilli	Malignant melanoma	A. fossa (P)	Moist skin	6.70439	9	0.667865	2.06081e-05	0.999628	24.1806	0.679	TRUE	3.54e-06	18.9253
Class Betaproteobacteria	Malignant melanoma	Forehead (P)	Sebaceous skin	2.22655	4	0.694171	0.0469237	0.506677	16.4847	0.775	TRUE	1.87e-09	35.3696
Phylum Firmicutes	Malignant melanoma	D. Forearm (P)	Dry skin	5.56909	5	0.350429	0.0166306	0.831333	37.4816	0.37	TRUE	8.25e-06	14.3066
Phylum Proteobacteria	Malignant melanoma	A. fossa (K)	Moist skin	0.607853	4	0.962187	0.0176216	0.727754	13.6366	0.962	TRUE	3.15e-07	15.0843
ASV003[Staphylococcus (unc.)]	Squamous cell carcinoma	A. fossa (K)	Moist skin	3.28177	7	0.857771	0.00653502	0.904768	28.4187	0.887	TRUE	7.12e-06	16.4737
ASV009[D. nitroreducens]	Squamous cell carcinoma	A. fossa (K)	Moist skin	2.66691	6	0.84934	-0.0381241	0.513858	33.4079	0.857	TRUE	8.51e-07	21.9202
ASV015[Corynebacterium (unc.)]	Squamous cell carcinoma	R. fold (K)	Sebaceous skin	9.26646	10	0.507016	-0.0399675	0.333977	14.9309	0.576	TRUE	6.57e-06	14.9305
ASV019[M. luteus]	Squamous cell carcinoma	V. Forearm (P)	Dry skin	3.74821	4	0.441153	-0.0705905	0.515957	34.0869	0.487	TRUE	7.23e-13	17.6968
ASV022[S. salivarius]	Squamous cell carcinoma	A. fossa (P)	Moist skin	7.38549	9	0.597051	-0.0348699	0.46523	34.7006	0.625	TRUE	7.84e-05	23.4136
ASV023[C. kroppenstedtii]	Squamous cell carcinoma	V. Forearm (P)	Dry skin	9.28482	10	0.505303	-0.0207864	0.653577	39.0768	0.518	TRUE	4.67e-06	13.1873
ASV026[Cloacibacterium (unc.)]	Squamous cell carcinoma	A. fossa (K)	Moist skin	5.36499	6	0.497923	0.00583599	0.930741	36.2068	0.543	TRUE	5.92e-09	12.2202
ASV031[Moraxellaceae (unc.)]	Squamous cell carcinoma	D. Forearm (P)	Dry skin	1.88924	4	0.756122	0.0309278	0.653585	25.1285	0.784	TRUE	9.89e-08	17.117
ASV042[Acinetobacter (unc.)]	Squamous cell carcinoma	D. Forearm (P)	Dry skin	5.01711	6	0.54162	-0.0241061	0.728064	20.1182	0.587	TRUE	6.38e-07	14.5339
ASV070[Veillonella (unc.)]	Squamous cell carcinoma	D. Forearm (P)	Dry skin	4.52463	6	0.606056	-0.0469858	0.550781	39.303	0.668	TRUE	6.84e-08	10.7021
Genus Corynebacterium	Squamous cell carcinoma	R. fold (K)	Sebaceous skin	0.0697633	1	0.791682	0.0539636	0.371222	21.2125	0.788	TRUE	5.89e-05	15.2372
Genus Propionibacterium	Squamous cell carcinoma	Forehead (P)	Sebaceous skin	2.15415	3	0.541036	-0.00615092	0.920725	34.1236	0.611	TRUE	6.86e-06	15.4061
Family Rhodobacteraceae	Squamous cell carcinoma	V. Forearm (P)	Dry skin	13.0719	11	0.288649	0.021433	0.671833	23.4467	0.333	TRUE	0.000528	13.0551
ASV002[Staphylococcus (unc.)]	Basal cell carcinoma	R. fold (K)	Sebaceous skin	2.71883	5	0.743237	-0.0282923	0.596463	13.3041	0.769	TRUE	1.12e-08	12.6353
ASV004[Corynebacterium (unc.)]	Basal cell carcinoma	R. fold (K)	Sebaceous skin	6.23659	10	0.79501	0.00508624	0.776031	30.8042	0.808	TRUE	5.12e-09	13.9561
ASV026[Cloacibacterium (unc.)]	Basal cell carcinoma	A. fossa (P)	Moist skin	7.37221	9	0.598427	0.0320309	0.161427	36.2945	0.644	TRUE	3.45e-06	25.2281
Family Flavobacteriaceae	Basal cell carcinoma	A. fossa (P)	Moist skin	10.7253	8	0.217754	0.0255183	0.208627	39.8505	0.282	TRUE	6.78e-09	13.1618
Family Moraxellaceae	Basal cell carcinoma	V. Forearm (P)	Dry skin	4.07179	8	0.850589	-0.0073282	0.76951	32.8098	0.835	TRUE	7.48e-13	15.6483
Order Burkholderiales	Basal cell carcinoma	A. fossa (K)	Moist skin	3.244	5	0.662426	0.024557	0.308881	24.7474	0.695	TRUE	4.23e-06	13.7942
Class Gammaproteobacteria	Basal cell carcinoma	A. fossa (P)	Moist skin	4.41121	5	0.49185	-0.0224068	0.436761	18.1471	0.491	TRUE	9.45e-11	19.739

## Sheet: Table S4
Table S4. Sensitivity analyses of reverse MR results between skin microbiota and skin cancers
Exposure	Outcome	Skin site	Skin microenvironment	Cochran's Q test			MR-Egger regression		MR PRESSO		Steiger test		F-statistic
				Q	Q_df	Q_pval	Egger intercept	P value	Global.Test	P value	Direction	P value
Malignant melanoma	ASV011[Staphylococcus (unc.)]	V. Forearm (P)	Dry skin	6.77112	6	0.342534	-0.00893971	0.853451	38.0845	0.295	TRUE	6.57e-14	13.9299
Malignant melanoma	ASV022[S. salivarius]	A. fossa (K)	Moist skin	0.848428	4	0.93184	0.0335272	0.427831	17.6516	0.301	TRUE	7.51e-07	13.6863
Malignant melanoma	ASV023[C. kroppenstedtii]	D. Forearm (P)	Dry skin	6.79753	8	0.558627	-0.0672589	0.362129	39.1241	0.906	TRUE	6.14e-05	14.373
Malignant melanoma	ASV093[Staphylococcus (unc.)]	R. fold (K)	Sebaceous skin	5.06058	9	0.828996	0.0133288	0.870423	25.2467	0.08	TRUE	5.21e-06	12.4812
Malignant melanoma	ASV114[Corynebacterium (unc.)]	D. Forearm (P)	Dry skin	3.21065	6	0.781982	-0.00975342	0.81127	19.0907	0.165	TRUE	0.000889	11.3995
Malignant melanoma	Genus Corynebacterium	A. fossa (P)	Moist skin	8.50971	9	0.483704	-0.0529987	0.249853	16.338	0.943	TRUE	0.000412	10.2151
Malignant melanoma	Genus Staphylococcus	A. fossa (P)	Moist skin	2.37983	2	0.304247	0.0369463	0.382918	24.018	0.218	TRUE	5.47e-05	21.387
Malignant melanoma	Family Flavobacteriaceae	A. fossa (P)	Moist skin	1.10765	1	0.292594	-0.0281626	0.480821	35.4327	0.104	TRUE	7.54e-08	16.2174
Malignant melanoma	Order Actinomycetales	A. fossa (P)	Moist skin	7.93828	6	0.24266	0.0506599	0.371833	25.7078	0.913	TRUE	6.31e-07	16.2003
Malignant melanoma	Class Alphaproteobacteria	A. fossa (P)	Moist skin	1.64263	3	0.649762	-0.023019	0.755942	5.38899	0.656	TRUE	6.75e-08	11.5623
Malignant melanoma	Class Bacilli	A. fossa (P)	Moist skin	0.174308	4	0.996416	0.0549257	0.355908	16.1909	0.566	TRUE	6.64e-05	26.0443
Malignant melanoma	Phylum Bacteroidetes	A. fossa (P)	Moist skin	4.33966	6	0.630814	0.100149	0.184219	9.61994	0.177	TRUE	3.15e-07	22.0925
Squamous cell carcinoma	ASV001[P. acnes]	A. fossa (P)	Moist skin	8.2132	4	0.0840732	-0.0358378	0.734681	24.6742	0.888	TRUE	0.000548	12.595
Squamous cell carcinoma	ASV003[Staphylococcus (unc.)]	A. fossa (P)	Moist skin	4.88182	5	0.430473	-0.0931123	0.191153	10.1081	0.116	TRUE	6.47e-05	11.829
Squamous cell carcinoma	ASV004[Corynebacterium (unc.)]	A. fossa (P)	Moist skin	3.65137	3	0.301653	-0.0494093	0.464935	18.207	0.803	TRUE	0.000654	13.3743
Squamous cell carcinoma	ASV005[P. granulosum]	A. fossa (P)	Moist skin	0.54953	1	0.45851	-0.0552506	0.787168	23.3061	0.502	TRUE	6.76e-07	10.7197
Squamous cell carcinoma	ASV006[S. hominis]	A. fossa (P)	Moist skin	0.125229	3	0.988647	-0.0173859	0.649119	23.6511	0.35	TRUE	3.41e-08	10.3229
Squamous cell carcinoma	ASV007[Anaerococcus (unc.)]	R. fold (K)	Sebaceous skin	6.41677	6	0.378156	-0.0686313	0.231526	12.4928	0.611	TRUE	1.47e-07	11.3424
Squamous cell carcinoma	ASV008[Staphylococcus (unc.)]	R. fold (K)	Sebaceous skin	7.49562	7	0.379159	0.207454	0.336067	45.2579	0.194	TRUE	6.74e-05	15.7368
Squamous cell carcinoma	ASV012[S. hominis]	A. fossa (P)	Moist skin	16.4657	10	0.0870545	0.0649762	0.30007	31.2538	0.899	TRUE	3.12e-08	22.4647
Squamous cell carcinoma	ASV059[A. johnsonii]	V. Forearm (P)	Dry skin	0.118666	2	0.942393	-0.0281626	0.480821	19.7845	0.504	TRUE	0.00621	19.4085
Squamous cell carcinoma	ASV076[Staphylococcus (unc.)]	V. Forearm (P)	Dry skin	3.24916	8	0.917762	0.0550499	0.396941	24.5128	0.116	TRUE	0.000951	12.5989
Squamous cell carcinoma	Family Flavobacteriaceae	A. fossa (P)	Moist skin	5.0736	4	0.279828	0.0591535	0.571563	19.6846	0.876	TRUE	0.000346	11.3621
Squamous cell carcinoma	Phylum Bacteroidetes	A. fossa (P)	Moist skin	4.11597	5	0.532844	0.0429485	0.747461	34.2568	0.269	TRUE	4.67e-06	14.6784
Basal cell carcinoma	ASV003[Staphylococcus (unc.)]	A. fossa (P)	Moist skin	3.10265	3	0.376068	0.0105757	0.810439	37.99	0.119	TRUE	4.15e-05	15.4773
Basal cell carcinoma	ASV011[Staphylococcus (unc.)]	A. fossa (K)	Moist skin	8.49932	7	0.290627	-0.0438815	0.850097	33.2184	0.162	TRUE	0.000781	11.4973
Basal cell carcinoma	ASV012[S. hominis]	A. fossa (P)	Moist skin	9.87206	7	0.195941	-0.00394949	0.940235	10.6825	0.318	TRUE	7.16e-08	16.4515
Basal cell carcinoma	ASV015[Corynebacterium (unc.)]	A. fossa (P)	Moist skin	13.5666	10	0.193694	0.00729662	0.891427	16.5024	0.062	TRUE	1.23e-07	10.4509
Basal cell carcinoma	ASV037[E. aerosaccus]	A. fossa (K)	Moist skin	0.754967	1	0.384908	-0.124804	0.198434	16.0621	0.247	TRUE	0.000318	23.3679
Basal cell carcinoma	ASV070[Veillonella (unc.)]	A. fossa (P)	Moist skin	13.3691	13	0.419721	-0.1271	0.108253	47.6448	0.354	TRUE	5.84e-06	15.6714
Basal cell carcinoma	ASV114[Corynebacterium (unc.)]	V. Forearm (P)	Dry skin	2.31294	2	0.314594	-0.00615092	0.920725	30.5333	0.523	TRUE	0.00486	12.534
Basal cell carcinoma	Genus Bacteroides	A. fossa (P)	Moist skin	0.0391771	1	0.843098	0.0195408	0.764988	37.8069	0.502	TRUE	0.000156	20.5336
Basal cell carcinoma	Genus Rothia	A. fossa (P)	Moist skin	5.1172	5	0.401746	0.0275747	0.664923	30.9491	0.885	TRUE	5.76e-09	15.4878
Basal cell carcinoma	Phylum Bacteroidetes	A. fossa (P)	Moist skin	2.91634	6	0.819271	-0.00414321	0.931984	35.6634	0.945	TRUE	5.23e-08	16.662
Basal cell carcinoma	Phylum Firmicutes	R. fold (K)	Sebaceous skin	9.09327	8	0.334489	-0.0774771	0.416328	18.6058	0.315	TRUE	4.75e-12	13.8086

## Sheet: Table S5
Table S5. Microenvironment-based meta-analysis of forward causality between skin microbiota and skin cancers
Exposure	Outcome	Skin site	Skin microenvironment	L95CI	OR	U95CI	P value	I^2	Pheterogeneity
ASV022[S. salivarius]	Malignant melanoma	A. fossa (K)	Moist skin	0.9438	0.9728	1.0027	0.0744	0.342	0.2177
ASV035[Staphylococcus (unc.)]	Malignant melanoma	D. Forearm (P)	Dry skin	0.9178	1.0175	1.128	0.7414	0.756	0.0429
ASV042[Acinetobacter (unc.)]	Malignant melanoma	A. fossa (K)	Moist skin	0.9574	1.0192	1.0849	0.552	0.745	0.0479
ASV054[Enhydrobacter (unc.)]	Malignant melanoma	A. fossa (K)	Moist skin	0.9484	1.0063	1.0677	0.8362	0.789	0.0296
ASV070[Veillonella (unc.)]	Malignant melanoma	A. fossa (K)	Moist skin	1.0058	1.0347	1.0644	0.0183	0	0.3333
ASV092[C. kroppenstedtii]	Malignant melanoma	D. Forearm (P)	Dry skin	0.9454	0.9726	1.0006	0.0549	0	0.3702
Genus Anaerococcus	Malignant melanoma	D. Forearm (P)	Dry skin	0.9344	0.9589	0.984	0.0014	0	0.4019
Genus Anaerococcus	Malignant melanoma	V. Forearm (P)	Dry skin	0.9344	0.9589	0.984	0.0014	0	0.4019
Genus Staphylococcus	Malignant melanoma	A. fossa (P)	Moist skin	0.9482	1.0345	1.1286	0.4458	0.834	0.0142
Genus Staphylococcus	Malignant melanoma	V. Forearm (P)	Dry skin	1.0073	1.0482	1.0907	0.0203	0	0.4683
Order Clostridiales	Malignant melanoma	A. fossa (K)	Moist skin	0.9647	1.0184	1.075	0.5094	0.749	0.0459
Class Bacilli	Malignant melanoma	A. fossa (P)	Moist skin	0.9521	1.0223	1.0976	0.543	0.822	0.0176
Class Betaproteobacteria	Malignant melanoma	Forehead (P)	Sebaceous skin	1.0108	1.0487	1.088	0.0011	0.863	0.0069
Phylum Firmicutes	Malignant melanoma	D. Forearm (P)	Dry skin	0.9987	1.0367	1.0762	0.0583	0.519	0.1495
Phylum Proteobacteria	Malignant melanoma	A. fossa (K)	Moist skin	0.9512	1.0267	1.1082	0.4995	0.797	0.0266
ASV003[Staphylococcus (unc.)]	Squamous cell carcinoma	A. fossa (K)	Moist skin	1.0093	1.049	1.0903	0.0152	0	0.4247
ASV009[D. nitroreducens]	Squamous cell carcinoma	A. fossa (K)	Moist skin	1.0203	1.0585	1.0983	0.0025	0	0.7955
ASV015[Corynebacterium (unc.)]	Squamous cell carcinoma	R. fold (K)	Sebaceous skin	0.949	1.0146	1.0847	0.6711	0.824	0.0171
ASV019[M. luteus]	Squamous cell carcinoma	V. Forearm (P)	Dry skin	0.9203	0.9793	1.0422	0.5109	0.816	0.0198
ASV022[S. salivarius]	Squamous cell carcinoma	A. fossa (P)	Moist skin	0.9457	0.9682	0.9912	0.0069	0.543	0.1391
ASV023[C. kroppenstedtii]	Squamous cell carcinoma	V. Forearm (P)	Dry skin	0.9596	1.0058	1.0542	0.8102	0.819	0.0188
ASV026[Cloacibacterium (unc.)]	Squamous cell carcinoma	A. fossa (K)	Moist skin	0.9497	0.9749	1.0007	0.056	0.045	0.3062
ASV031[Moraxellaceae (unc.)]	Squamous cell carcinoma	D. Forearm (P)	Dry skin	0.9147	0.9867	1.0645	0.73	0.89	0.0026
ASV042[Acinetobacter (unc.)]	Squamous cell carcinoma	D. Forearm (P)	Dry skin	0.9989	1.0234	1.0484	0.0609	0.547	0.1373
ASV070[Veillonella (unc.)]	Squamous cell carcinoma	D. Forearm (P)	Dry skin	0.9434	0.9709	0.9991	0.0432	0	0.515
Genus Corynebacterium	Squamous cell carcinoma	R. fold (K)	Sebaceous skin	0.9005	0.9482	0.9984	0.0431	0.628	0.101
Genus Propionibacterium	Squamous cell carcinoma	Forehead (P)	Sebaceous skin	1.0082	1.0508	1.0953	0.019	0.293	0.2342
Family Rhodobacteraceae	Squamous cell carcinoma	V. Forearm (P)	Dry skin	0.944	0.9736	1.0042	0.0899	0.562	0.1306
ASV002[Staphylococcus (unc.)]	Basal cell carcinoma	R. fold (K)	Sebaceous skin	1.0024	1.022	1.0421	0.0277	0	0.6107
ASV004[Corynebacterium (unc.)]	Basal cell carcinoma	R. fold (K)	Sebaceous skin	0.9795	0.9909	1.0026	0.1262	0.67	0.0817
ASV026[Cloacibacterium (unc.)]	Basal cell carcinoma	A. fossa (P)	Moist skin	0.9737	1.0088	1.0451	0.6292	0.908	0.001
Family Flavobacteriaceae	Basal cell carcinoma	A. fossa (P)	Moist skin	1.006	1.0202	1.0346	0.0052	0	0.5985
Family Moraxellaceae	Basal cell carcinoma	V. Forearm (P)	Dry skin	0.9993	1.0167	1.0345	0.0596	0.667	0.0831
Order Burkholderiales	Basal cell carcinoma	A. fossa (K)	Moist skin	0.9656	0.9836	1.0019	0.0792	0.557	0.1329
Class Gammaproteobacteria	Basal cell carcinoma	A. fossa (P)	Moist skin	1.0005	1.0164	1.0326	0.0437	0.716	0.0605

## Sheet: Table S6
Table S6. Microenvironment-based meta-analysis of reverse causality between skin microbiota and skin cancers
Exposure	Outcome	Skin site	Skin microenvironment	L95CI	OR	U95CI	P value	I^2	Pheterogeneity
Malignant melanoma	ASV011[Staphylococcus (unc.)]	V. Forearm (P)	Dry skin	0.3697	0.8995	2.1881	0.8153	0.862	0.0072
Malignant melanoma	ASV022[S. salivarius]	A. fossa (K)	Moist skin	0.9206	1.3003	1.8366	0.1361	0.712	0.0625
Malignant melanoma	ASV023[C. kroppenstedtii]	D. Forearm (P)	Dry skin	0.7996	1.3926	2.4253	0.2421	0.61	0.1094
Malignant melanoma	ASV093[Staphylococcus (unc.)]	R. fold (K)	Sebaceous skin	0.5097	0.6941	0.9453	0.0205	0	0.4142
Malignant melanoma	ASV114[Corynebacterium (unc.)]	D. Forearm (P)	Dry skin	0.4355	0.6427	0.9486	0.026	0	0.5673
Malignant melanoma	Genus Corynebacterium	A. fossa (P)	Moist skin	0.751	0.9324	1.1576	0.5258	0.8	0.0252
Malignant melanoma	Genus Staphylococcus	A. fossa (P)	Moist skin	1.0202	1.266	1.571	0.0322	0.734	0.0526
Malignant melanoma	Family Flavobacteriaceae	A. fossa (P)	Moist skin	0.5182	0.8304	1.3306	0.4397	0.725	0.0566
Malignant melanoma	Order Actinomycetales	A. fossa (P)	Moist skin	0.5134	0.9162	1.6349	0.767	0.86	0.0076
Malignant melanoma	Class Alphaproteobacteria	A. fossa (P)	Moist skin	0.5661	0.7392	0.9652	0.0264	0	0.6403
Malignant melanoma	Class Bacilli	A. fossa (P)	Moist skin	1.035	1.2847	1.5947	0.0231	0.4	0.1253
Malignant melanoma	Phylum Bacteroidetes	A. fossa (P)	Moist skin	0.6212	0.7794	0.9778	0.0312	0.549	0.054
Squamous cell carcinoma	ASV001[P. acnes]	A. fossa (P)	Moist skin	0.5179	0.8824	1.5037	0.6456	0.718	0.0595
Squamous cell carcinoma	ASV003[Staphylococcus (unc.)]	A. fossa (P)	Moist skin	0.5965	1.0902	1.9925	0.7789	0.826	0.0167
Squamous cell carcinoma	ASV004[Corynebacterium (unc.)]	A. fossa (P)	Moist skin	0.6527	0.8315	1.0593	0.1353	0.667	0.0831
Squamous cell carcinoma	ASV005[P. granulosum]	A. fossa (P)	Moist skin	0.5437	0.7348	0.9931	0.0449	0	0.4521
Squamous cell carcinoma	ASV006[S. hominis]	A. fossa (P)	Moist skin	0.5105	1.0512	2.1649	0.8922	0.839	0.0127
Squamous cell carcinoma	ASV007[Anaerococcus (unc.)]	R. fold (K)	Sebaceous skin	0.5485	0.7654	1.068	0.1157	0.487	0.1626
Squamous cell carcinoma	ASV008[Staphylococcus (unc.)]	R. fold (K)	Sebaceous skin	0.542	0.7281	0.9781	0.0351	0.439	0.1817
Squamous cell carcinoma	ASV012[S. hominis]	A. fossa (P)	Moist skin	1.0577	1.5463	2.2606	0.0245	0.736	0.0515
Squamous cell carcinoma	ASV059[A. johnsonii]	V. Forearm (P)	Dry skin	1.088	1.4732	1.9946	0.0122	0.63	0.1003
Squamous cell carcinoma	ASV076[Staphylococcus (unc.)]	V. Forearm (P)	Dry skin	0.9861	1.4206	2.0465	0.0594	0.359	0.2116
Squamous cell carcinoma	Family Flavobacteriaceae	A. fossa (P)	Moist skin	0.5011	0.9053	1.6355	0.7417	0.761	0.0408
Squamous cell carcinoma	Phylum Bacteroidetes	A. fossa (P)	Moist skin	0.5101	0.8369	1.3732	0.4811	0.74	0.0498
Basal cell carcinoma	ASV003[Staphylococcus (unc.)]	A. fossa (P)	Moist skin	0.5274	1.063	2.1425	0.8643	0.894	0.0021
Basal cell carcinoma	ASV011[Staphylococcus (unc.)]	A. fossa (K)	Moist skin	0.4838	0.9423	1.835	0.8612	0.845	0.0111
Basal cell carcinoma	ASV012[S. hominis]	A. fossa (P)	Moist skin	0.9966	1.3829	1.919	0.0524	0.651	0.0904
Basal cell carcinoma	ASV015[Corynebacterium (unc.)]	A. fossa (P)	Moist skin	0.6307	0.7987	1.0115	0.0622	0	0.3261
Basal cell carcinoma	ASV037[E. aerosaccus]	A. fossa (K)	Moist skin	1.171	1.6905	2.4405	0.0051	0.492	0.1605
Basal cell carcinoma	ASV070[Veillonella (unc.)]	A. fossa (P)	Moist skin	0.6011	0.8528	1.21	0.3724	0.859	0.0078
Basal cell carcinoma	ASV114[Corynebacterium (unc.)]	V. Forearm (P)	Dry skin	1.0386	1.4205	1.9427	0.028	0	0.3593
Basal cell carcinoma	Genus Bacteroides	A. fossa (P)	Moist skin	0.5248	0.7046	0.946	0.0199	0.689	0.0731
Basal cell carcinoma	Genus Rothia	A. fossa (P)	Moist skin	0.4464	0.7804	1.3642	0.3842	0.752	0.0447
Basal cell carcinoma	Phylum Bacteroidetes	A. fossa (P)	Moist skin	0.6067	0.7646	0.9636	0.0229	0.371	0.2074
Basal cell carcinoma	Phylum Firmicutes	R. fold (K)	Sebaceous skin	0.628	0.7761	0.9592	0.019	0	0.3859
